# Supplementary material for: CircRNA expression profiles and functional analysis in a mouse model of chronic intermittent hypoxia-induced renal injury: new insight into pathogenesis
Source: PeerJ. 2023 Feb 28;11:e14957. doi: 10.7717/peerj.14957 (PMC9983420; doi:10.7717/peerj.14957)
Supplement: Supplemental Information 2 [file peerj-11-14957-s002.xlsx]

## Sheet: Sheet1
	microarray	qRT-PCR
mmu_circRNA_35632	1.14	1.58
mmu_circRNA_35869	1.69	2.23
mmu_circRNA_27795	1.12	1.63
mmu_circRNA_009555	-1.6921	-2.222
mmu_circRNA_29626	-1.662	-3.421
mmu_circRNA_37351	-1.613	-1.5625
