# Supplementary material for: CircRNA expression profiles and functional analysis in a mouse model of chronic intermittent hypoxia-induced renal injury: new insight into pathogenesis
Source: PeerJ. 2023 Feb 28;11:e14957. doi: 10.7717/peerj.14957 (PMC9983420; doi:10.7717/peerj.14957)
Supplement: Supplemental Information 3 [file peerj-11-14957-s003.xls]

## Sheet: Metadata Template
# Use this template for a Agilent one-color experiment submission.
# Normalized data are provided in a Matrix table. Click on additional worksheet tabs below for examples.
# Incomplete submissions will be returned. Click the Metadata Example tab below to view a completed worksheet.
# Field names (in blue on this page) should not be edited. Hover over cells containing field names to view field content guidelines or,
# CLICK HERE for Field Content Guidelines Web page.
# If you are submitting data associated with Copy Number Variation detection, consider submitting your Copy Number Variation calls to dbVar (http://www.ncbi.nlm.nih.gov/dbvar). This will allow users to easily see your results (with links to the raw data) and to view your results in the context of other CNV and structural variation studies. dbVar submission instructions are at http://www.ncbi.nlm.…
SERIES
# This section describes the overall experiment.
title	CircRNA expression profiles and functional analysis in a mouse model of chronic intermittent hypoxia-induced renal injury
summary	The aim of this current study is to identify the global changes of circRNAs expression in OSA-induced renal damage.
overall design	The mouse model of OSA treated by chronic intermittent hypoxia (CIH) was established. We assessed the expression profiles of circRNAs by microarray analysis.
contributor	Qingshi Chen
# The Sample names in the first column are arbitrary but they must match the column headers of the Matrix table (see next worksheet).
# CLICK HERE to find the accession number (GPLxxxx) of the Agilent platform deposited in GEO.
Sample name	title	raw data file	source name	organism	characteristics: tissue	characteristics: tag	molecule	label	description	platform or Agilent design ID
SC1	CIH group replicate1	SC1.txt	renal tissues	Mouse (BALB/c)	tissue		circRNA	cy3		GPL21826
SC2	CIH group replicate2	SC2.txt	renal tissues	Mouse (BALB/c)	tissue		circRNA	cy3		GPL21826
SC3	CIH groupn replicate3	SC3.txt	renal tissues	Mouse (BALB/c)	tissue		circRNA	cy3		GPL21826
ST1	Control group replicate1	ST1.txt	renal tissues	Mouse (BALB/c)	tissue		circRNA	cy3		GPL21826
ST2	Control group replicate2	ST2.txt	renal tissues	Mouse (BALB/c)	tissue		circRNA	cy3		GPL21826
ST3	Control group replicate3	ST3.txt	renal tissues	Mouse (BALB/c)	tissue		circRNA	cy3		GPL21826
PROTOCOLS
# Protocols which are applicable to specific Samples or specific channels can be included in additional columns of the SAMPLES section instead.
growth protocol	We placed mice assigned to receive CIH in a specially designed chamber, which contained oxygen sensors for measuring the concentration of O2 in the chamber. Cages were connected to a gas regulator that controls the infusion of sufficient nitrogen to reduce O2 to 6% for 60 seconds, after which the gas control system allows for a rapid replacement of oxygen leading to a quick restoration of O2 to 2…
treatment protocol	Tissues from pancreatic tissues and promptly cooled at -80℃ refrigerator.
extract protocol	RNA was prepared using the Versagene Blood RNA Purification kit (Gentra Systems, Minneapolis MN) following the manufacturer's recommendations. The protocol includes differential lysis of red and white blood cells, and an on-column DNase digestion. Globin message was further reduced using GLOBINclear (Ambion Inc., Austin, TX) to specifically remove both a- and b- globin. RNA was quantified using a…
label protocol	Cyanine-3 (Cy3) labeled cRNA was prepared from 0.5 ug RNA using the One-Color Low RNA Input Linear Amplification PLUS kit (Agilent) according to the manufacturer's instructions, followed by RNAeasy column purification (QIAGEN, Valencia, CA). Dye incorporation and cRNA yield were checked with the NanoDrop ND-1000 Spectrophotometer.
hyb protocol	1.5 ug of Cy3-labelled cRNA (specific activity >10.0 pmol Cy3/ug cRNA) was fragmented at 60°C for 30 minutes in a reaction volume of 250 ml containing 1x Agilent fragmentation buffer and 2x Agilent blocking agent following the manufacturers instructions. On completion of the fragmentation reaction, 250 ml of 2x Agilent hybridization buffer was added to the fragmentation mixture and hybridized to …
scan protocol	Slides were scanned immediately after washing on the Agilent DNA Microarray Scanner (G2505B) using one color scan setting for 1x44k array slides (Scan Area 61x21.6 mm, Scan resolution 10um, Dye channel is set to Green and Green PMT is set to 100%).
data processing	The scanned images were analyzed with Feature Extraction Software 9.1 (Agilent) using default parameters (protocol GE1-v1_91 and Grid: 012391_D_20060331) to obtain background subtracted and spatially detrended Processed Signal intensities. Features flagged in Feature Extraction as Feature Non-uniform outliers were excluded.
value definition	Normalized signal intensity
